# Supplementary material for: HIV-1 Disease Progression and Drug Resistance Mutations among Children on First-Line Antiretroviral Therapy in Ethiopia
Source: Biomedicines. 2023 Aug 18;11(8):2293. doi: 10.3390/biomedicines11082293 (PMC10452141; doi:10.3390/biomedicines11082293)
Supplement: Supplementary file 1 [file biomedicines-11-02293-s001.zip]

Archive with 1 entries (1 files):
- biomedicines-2485512-SI.pdf
